# Supplementary material for: Prevalence of Acute Hepatitis E Virus Infections in Swiss Blood Donors 2018–2020
Source: Viruses. 2024 May 8;16(5):744. doi: 10.3390/v16050744 (PMC11125967; doi:10.3390/v16050744)
Supplement: Supplementary file 1 [file viruses-16-00744-s001.zip]

Archive with 1 entries (1 files):
- viruses-2940673-supplementary.pdf
